# Supplementary material for: Phytoplankton Assemblage over a 14-Year Period in the Adriatic Sea: Patterns and Trends
Source: Biology (Basel). 2024 Jul 2;13(7):493. doi: 10.3390/biology13070493 (PMC11273836; doi:10.3390/biology13070493)
Supplement: Supplementary file 1 [file biology-13-00493-s001.zip]

Archive with 1 entries (1 files):
- biology-3061790-supplementary.pdf
